# Supplementary material for: Lysosomal Changes in Mitosis
Source: Cells. 2022 Mar 3;11(5):875. doi: 10.3390/cells11050875 (PMC8909281; doi:10.3390/cells11050875)
Supplement: Supplementary file 1 [file cells-11-00875-s001.zip]

Archive with 1 entries (1 files):
- cells-1606236-SM.pdf
